# Supplementary material for: Aruncus dioicus var. kamtschaticus Extract Ameliorates Psoriasis-like Skin Inflammation via Akt/mTOR and JAK2/STAT3 Signaling Pathways in a Murine Model
Source: Nutrients. 2022 Dec 1;14(23):5094. doi: 10.3390/nu14235094 (PMC9736163; doi:10.3390/nu14235094)
Supplement: Supplementary file 1 [file nutrients-14-05094-s001.zip]

Archive with 1 entries (1 files):
- nutrients-2017152-supplementary.pdf
